# Supplementary material for: Updating understanding of real-world adverse events associated with omeprazole
Source: PLoS One. 2025 Aug 20;20(8):e0330509. doi: 10.1371/journal.pone.0330509 (PMC12367145; doi:10.1371/journal.pone.0330509)
Supplement: S3 Table — (XLSX) [file pone.0330509.s004.xlsx]

## Sheet: Sheet 1
Supplementary Table 3. 428 PTs that met the four assessment criteria
SOCs	PTs	Case Reports	ROR(95% CI)	PRR(95% CI)	chisq	IC(IC025)	EBGM(EBGM05)
renal and urinary disorders	chronic kidney disease	28639	87.19(85.87, 88.54)	81.07(79.5, 82.67)	1353302.51	5.61(5.59)	48.77(48.15)
renal and urinary disorders	acute kidney injury	15935	18.54(18.22, 18.85)	17.84(17.49, 18.19)	221094.71	3.97(3.94)	15.66(15.44)
renal and urinary disorders	renal failure	13224	15.16(14.89, 15.44)	14.7(14.41, 14.99)	150754.54	3.72(3.7)	13.2(13)
gastrointestinal disorders	gastrooesophageal reflux disease	9705	20.76(20.32, 21.22)	20.29(19.9, 20.69)	152422.17	4.13(4.1)	17.5(17.18)
renal and urinary disorders	end stage renal disease	8516	123.18(119.51, 126.96)	120.6(115.96, 125.42)	503773.45	5.92(5.88)	60.63(59.12)
renal and urinary disorders	renal injury	8208	49.73(48.46, 51.03)	48.74(47.79, 49.7)	273049.91	5.13(5.09)	34.94(34.2)
gastrointestinal disorders	dyspepsia	5882	9.44(9.19, 9.7)	9.32(9.14, 9.5)	40608.69	3.12(3.09)	8.72(8.53)
renal and urinary disorders	tubulointerstitial nephritis	3985	41.63(40.16, 43.16)	41.23(39.65, 42.88)	116446.54	4.95(4.9)	30.94(30.02)
blood and lymphatic system disorders	nephrogenic anaemia	2914	229.15(215.4, 243.78)	227.5(214.51, 241.28)	226838.83	6.31(6.24)	79.18(75.19)
injury, poisoning and procedural complications	intentional product misuse	2795	4.8(4.62, 4.98)	4.77(4.59, 4.96)	8024.51	2.21(2.16)	4.63(4.48)
musculoskeletal and connective tissue disorders	osteoporosis	2654	9.66(9.29, 10.06)	9.61(9.24, 9.99)	18963.36	3.17(3.11)	8.97(8.68)
gastrointestinal disorders	rebound acid hypersecretion	2534	638.39(578.97, 703.92)	634.39(575.17, 699.71)	254774.36	6.67(6.59)	101.69(93.71)
gastrointestinal disorders	hyperchlorhydria	2515	98.78(93.7, 104.14)	98.18(92.57, 104.13)	133026.88	5.77(5.7)	54.43(52.08)
general disorders and administration site conditions	rebound effect	2138	51.43(48.89, 54.11)	51.16(48.24, 54.26)	73718.13	5.18(5.11)	36.16(34.66)
metabolism and nutrition disorders	hypomagnesaemia	1911	24.53(23.35, 25.77)	24.42(23.03, 25.9)	35673.58	4.35(4.28)	20.46(19.63)
endocrine disorders	hyperparathyroidism secondary	1489	203.89(187.57, 221.63)	203.14(187.82, 219.71)	111180.19	6.25(6.15)	76.03(70.91)
injury, poisoning and procedural complications	multiple fractures	1486	13.02(12.34, 13.74)	12.98(12.24, 13.77)	14829.11	3.56(3.48)	11.81(11.29)
metabolism and nutrition disorders	hyponatraemia	1305	3.32(3.14, 3.51)	3.31(3.12, 3.51)	2052.45	1.7(1.62)	3.25(3.1)
gastrointestinal disorders	flatulence	1257	3.29(3.11, 3.48)	3.28(3.09, 3.48)	1940.05	1.69(1.61)	3.22(3.07)
metabolism and nutrition disorders	hypocalcaemia	1220	10.04(9.47, 10.65)	10.01(9.44, 10.62)	9138.65	3.22(3.14)	9.32(8.87)
respiratory, thoracic and mediastinal disorders	throat irritation	1110	3.73(3.52, 3.96)	3.73(3.52, 3.96)	2148.93	1.87(1.78)	3.64(3.47)
gastrointestinal disorders	hiatus hernia	941	10.68(9.99, 11.41)	10.65(10.04, 11.29)	7560.74	3.3(3.21)	9.87(9.33)
gastrointestinal disorders	eructation	893	8.17(7.63, 8.74)	8.15(7.68, 8.64)	5248.75	2.94(2.85)	7.7(7.27)
musculoskeletal and connective tissue disorders	bone disorder	787	5.89(5.48, 6.33)	5.88(5.44, 6.36)	3040.57	2.5(2.4)	5.65(5.32)
renal and urinary disorders	nephropathy	760	12(11.14, 12.93)	11.98(11.08, 12.96)	6953.26	3.46(3.35)	10.98(10.32)
musculoskeletal and connective tissue disorders	chronic kidney disease-mineral and bone disorder	734	312.69(272.56, 358.73)	312.13(272.11, 358.03)	63183.73	6.45(6.31)	87.36(77.87)
general disorders and administration site conditions	ulcer	669	6.21(5.75, 6.71)	6.2(5.73, 6.71)	2776.92	2.57(2.46)	5.95(5.57)
gastrointestinal disorders	barrett's oesophagus	661	34.44(31.59, 37.56)	34.39(31.8, 37.19)	16653.7	4.75(4.63)	26.95(25.07)
gastrointestinal disorders	gastritis	608	3.29(3.04, 3.57)	3.29(3.04, 3.56)	942.13	1.69(1.57)	3.23(3.02)
gastrointestinal disorders	regurgitation	584	31.43(28.7, 34.43)	31.39(28.46, 34.62)	13618.73	4.65(4.52)	25.09(23.24)
musculoskeletal and connective tissue disorders	osteopenia	564	5.19(4.77, 5.65)	5.19(4.8, 5.61)	1827.5	2.33(2.2)	5.01(4.67)
renal and urinary disorders	renal tubular necrosis	539	8.34(7.65, 9.11)	8.33(7.7, 9.01)	3253.05	2.97(2.85)	7.86(7.3)
metabolism and nutrition disorders	vitamin d deficiency	497	7.73(7.06, 8.47)	7.72(7, 8.51)	2733.64	2.87(2.74)	7.32(6.78)
respiratory, thoracic and mediastinal disorders	choking	474	3.65(3.33, 4)	3.65(3.31, 4.03)	883.84	1.84(1.7)	3.57(3.31)
injury, poisoning and procedural complications	foot fracture	431	3.2(2.91, 3.53)	3.2(2.9, 3.53)	636.01	1.65(1.52)	3.14(2.9)
investigations	body height decreased	393	4.92(4.44, 5.44)	4.91(4.45, 5.42)	1176.2	2.25(2.1)	4.76(4.37)
neoplasms benign, malignant and unspecified (incl cysts and polyps)	renal haemangioma	391	115.6(100.61, 132.83)	115.49(100.68, 132.47)	22606.51	5.89(5.72)	59.32(52.81)
gastrointestinal disorders	oesophageal disorder	389	15.56(14, 17.3)	15.55(14.1, 17.15)	4688.2	3.79(3.64)	13.88(12.7)
injury, poisoning and procedural complications	ankle fracture	361	3.33(2.99, 3.69)	3.32(3.01, 3.66)	570.63	1.71(1.55)	3.26(2.99)
endocrine disorders	inappropriate antidiuretic hormone secretion	359	5.39(4.85, 5.99)	5.38(4.88, 5.93)	1226.04	2.38(2.22)	5.19(4.75)
gastrointestinal disorders	oesophageal pain	344	13.28(11.88, 14.85)	13.27(11.8, 14.93)	3514.99	3.59(3.43)	12.05(10.98)
gastrointestinal disorders	gastric polyps	328	24.46(21.72, 27.55)	24.45(21.74, 27.5)	6126.92	4.36(4.19)	20.48(18.54)
psychiatric disorders	sleep disorder due to general medical condition, insomnia type	308	10.05(8.95, 11.29)	10.05(8.93, 11.3)	2315.5	3.22(3.06)	9.35(8.48)
metabolism and nutrition disorders	calcium deficiency	306	41.17(36.15, 46.88)	41.14(35.87, 47.19)	8922.92	4.95(4.77)	30.89(27.7)
gastrointestinal disorders	oesophagitis	291	3.91(3.48, 4.4)	3.91(3.48, 4.4)	610.89	1.93(1.77)	3.82(3.46)
injury, poisoning and procedural complications	wrist fracture	287	3.45(3.07, 3.88)	3.45(3.07, 3.88)	485.63	1.76(1.59)	3.38(3.07)
investigations	blood magnesium decreased	287	5.03(4.47, 5.66)	5.02(4.46, 5.65)	887.65	2.28(2.11)	4.86(4.4)
musculoskeletal and connective tissue disorders	intervertebral disc degeneration	284	4.14(3.68, 4.66)	4.14(3.68, 4.66)	653.94	2.01(1.84)	4.04(3.65)
psychiatric disorders	sleep disorder due to a general medical condition	259	4.17(3.69, 4.72)	4.17(3.71, 4.69)	603.54	2.02(1.84)	4.06(3.66)
skin and subcutaneous tissue disorders	subacute cutaneous lupus erythematosus	229	22.99(19.96, 26.49)	22.98(20.03, 26.36)	4040.31	4.28(4.08)	19.45(17.28)
general disorders and administration site conditions	sensation of foreign body	219	4(3.49, 4.57)	4(3.49, 4.59)	476.26	1.96(1.77)	3.9(3.48)
gastrointestinal disorders	erosive oesophagitis	197	17.19(14.8, 19.96)	17.18(14.69, 20.1)	2625.99	3.92(3.71)	15.15(13.37)
investigations	drug screen positive	197	3.57(3.1, 4.11)	3.57(3.11, 4.09)	353.64	1.8(1.6)	3.49(3.1)
general disorders and administration site conditions	ulcer haemorrhage	195	4.23(3.67, 4.88)	4.23(3.69, 4.85)	464.64	2.04(1.84)	4.12(3.66)
metabolism and nutrition disorders	tetany	190	16.39(14.08, 19.07)	16.38(14, 19.16)	2414.12	3.86(3.64)	14.53(12.8)
metabolism and nutrition disorders	vitamin b12 deficiency	189	7.47(6.45, 8.65)	7.47(6.51, 8.57)	996.3	2.83(2.61)	7.09(6.27)
skin and subcutaneous tissue disorders	acute generalised exanthematous pustulosis	179	3.38(2.92, 3.92)	3.38(2.89, 3.95)	292.02	1.73(1.52)	3.32(2.93)
general disorders and administration site conditions	polyp	178	3.92(3.37, 4.55)	3.91(3.34, 4.57)	374.08	1.93(1.72)	3.82(3.37)
injury, poisoning and procedural complications	hand fracture	161	3.29(2.81, 3.84)	3.29(2.81, 3.85)	249.12	1.69(1.46)	3.22(2.83)
gastrointestinal disorders	malabsorption	147	4.17(3.54, 4.92)	4.17(3.56, 4.88)	342.41	2.02(1.79)	4.06(3.54)
investigations	drug screen false positive	144	7.03(5.94, 8.31)	7.03(5.89, 8.39)	703	2.74(2.5)	6.69(5.81)
gastrointestinal disorders	oesophageal spasm	130	10.4(8.69, 12.44)	10.39(8.71, 12.39)	1015.6	3.27(3.01)	9.64(8.3)
endocrine disorders	hypoparathyroidism	127	29.3(24.13, 35.57)	29.29(24.08, 35.63)	2788.81	4.57(4.3)	23.74(20.18)
skin and subcutaneous tissue disorders	hypertrichosis	126	9.42(7.85, 11.29)	9.41(7.89, 11.23)	878.62	3.14(2.88)	8.8(7.56)
gastrointestinal disorders	oesophageal ulcer	124	4.54(3.8, 5.43)	4.54(3.81, 5.42)	329.86	2.14(1.88)	4.41(3.8)
investigations	gastric ph decreased	116	17.91(14.73, 21.77)	17.9(14.71, 21.78)	1610.77	3.97(3.7)	15.71(13.34)
renal and urinary disorders	hypertensive nephropathy	116	15.32(12.63, 18.59)	15.32(12.59, 18.64)	1376.82	3.78(3.5)	13.7(11.65)
renal and urinary disorders	diabetic nephropathy	115	7.19(5.96, 8.68)	7.19(5.91, 8.75)	577.83	2.77(2.5)	6.84(5.84)
gastrointestinal disorders	oesophageal stenosis	112	5.88(4.86, 7.11)	5.88(4.83, 7.15)	432.21	2.5(2.23)	5.65(4.82)
injury, poisoning and procedural complications	tibia fracture	105	3.2(2.64, 3.89)	3.2(2.63, 3.89)	154.98	1.65(1.38)	3.15(2.67)
immune system disorders	type i hypersensitivity	103	4.99(4.1, 6.08)	4.99(4.1, 6.07)	315.36	2.27(1.99)	4.83(4.09)
injury, poisoning and procedural complications	product package associated injury	99	7.16(5.84, 8.77)	7.16(5.89, 8.71)	494.78	2.77(2.48)	6.81(5.75)
injury, poisoning and procedural complications	fibula fracture	98	4.8(3.92, 5.87)	4.8(3.95, 5.84)	283.2	2.22(1.93)	4.65(3.93)
neoplasms benign, malignant and unspecified (incl cysts and polyps)	adenocarcinoma gastric	98	18(14.56, 22.26)	18(14.51, 22.33)	1367.88	3.98(3.68)	15.78(13.21)
gastrointestinal disorders	colitis microscopic	97	3.34(2.73, 4.09)	3.34(2.75, 4.06)	154.86	1.71(1.42)	3.28(2.77)
investigations	vitamin b12 decreased	94	5.16(4.2, 6.35)	5.16(4.16, 6.4)	302.58	2.32(2.02)	4.99(4.2)
gastrointestinal disorders	gastrointestinal sounds abnormal	93	3.02(2.45, 3.7)	3.01(2.47, 3.66)	122.18	1.57(1.27)	2.97(2.5)
gastrointestinal disorders	epigastric discomfort	92	3.34(2.72, 4.11)	3.34(2.69, 4.14)	146.84	1.71(1.42)	3.28(2.76)
injury, poisoning and procedural complications	accident at work	86	5.65(4.55, 7.02)	5.65(4.55, 7.01)	314.4	2.44(2.13)	5.44(4.54)
renal and urinary disorders	renal tubular acidosis	82	6(4.8, 7.49)	6(4.84, 7.44)	325.1	2.53(2.21)	5.76(4.78)
gastrointestinal disorders	peptic ulcer	82	3.44(2.77, 4.29)	3.44(2.77, 4.27)	138.27	1.76(1.44)	3.38(2.81)
injury, poisoning and procedural complications	cervical vertebral fracture	78	3.32(2.65, 4.16)	3.32(2.68, 4.12)	123	1.7(1.38)	3.26(2.7)
respiratory, thoracic and mediastinal disorders	pharyngeal disorder	77	3.72(2.96, 4.66)	3.72(2.94, 4.71)	148.35	1.86(1.54)	3.64(3.01)
skin and subcutaneous tissue disorders	cutaneous lupus erythematosus	76	5.54(4.4, 6.97)	5.54(4.38, 7.01)	270.07	2.42(2.09)	5.34(4.4)
vascular disorders	essential hypertension	73	4.05(3.21, 5.12)	4.05(3.2, 5.12)	162.39	1.98(1.65)	3.95(3.25)
injury, poisoning and procedural complications	radius fracture	73	4.17(3.3, 5.27)	4.17(3.3, 5.28)	170.18	2.02(1.69)	4.07(3.34)
respiratory, thoracic and mediastinal disorders	vocal cord disorder	71	5.16(4.07, 6.54)	5.16(4.08, 6.53)	228.31	2.32(1.98)	4.99(4.09)
renal and urinary disorders	renal hypertension	69	37.11(28.33, 48.62)	37.1(28.2, 48.81)	1851.28	4.84(4.46)	28.57(22.79)
investigations	blood parathyroid hormone decreased	67	6.36(4.97, 8.13)	6.36(4.93, 8.21)	287.21	2.61(2.25)	6.09(4.96)
renal and urinary disorders	nephritis	66	3.06(2.4, 3.91)	3.06(2.42, 3.87)	89.42	1.59(1.24)	3.01(2.45)
renal and urinary disorders	nephrosclerosis	63	7.45(5.78, 9.61)	7.45(5.77, 9.61)	331.27	2.82(2.46)	7.07(5.72)
metabolism and nutrition disorders	magnesium deficiency	61	25.06(19.01, 33.02)	25.05(19.04, 32.96)	1165.17	4.39(4)	20.9(16.59)
general disorders and administration site conditions	inhibitory drug interaction	61	5.31(4.11, 6.87)	5.31(4.12, 6.85)	204.48	2.36(1.99)	5.13(4.14)
investigations	blood chromogranin a increased	58	20.58(15.58, 27.19)	20.58(15.64, 27.08)	922.1	4.15(3.75)	17.71(14.03)
injury, poisoning and procedural complications	burn oesophageal	55	14.99(11.33, 19.84)	14.99(11.39, 19.72)	638.32	3.75(3.35)	13.44(10.63)
gastrointestinal disorders	oesophageal food impaction	55	28.07(20.93, 37.65)	28.07(20.92, 37.66)	1163.33	4.52(4.11)	22.93(17.94)
gastrointestinal disorders	oesophageal discomfort	52	11.34(8.53, 15.07)	11.34(8.45, 15.22)	447.82	3.38(2.98)	10.44(8.23)
reproductive system and breast disorders	pruritus genital	52	3.47(2.63, 4.57)	3.47(2.64, 4.57)	88.77	1.77(1.37)	3.4(2.7)
hepatobiliary disorders	mixed liver injury	49	3.19(2.4, 4.23)	3.18(2.42, 4.18)	71.54	1.65(1.24)	3.13(2.47)
cardiac disorders	atrial tachycardia	49	3.31(2.49, 4.39)	3.31(2.52, 4.36)	76.81	1.7(1.29)	3.25(2.56)
investigations	precancerous cells present	48	4.54(3.41, 6.06)	4.54(3.38, 6.09)	127.8	2.14(1.73)	4.41(3.47)
congenital, familial and genetic disorders	osteogenesis imperfecta	48	12.14(9.03, 16.34)	12.14(9.05, 16.29)	445.72	3.47(3.05)	11.12(8.67)
endocrine disorders	androgen deficiency	48	21.48(15.8, 29.21)	21.48(15.7, 29.39)	794.82	4.2(3.76)	18.37(14.2)
gastrointestinal disorders	cardiospasm	47	14.34(10.6, 19.41)	14.34(10.69, 19.24)	521.02	3.69(3.26)	12.92(10.03)
renal and urinary disorders	kidney fibrosis	45	3.75(2.79, 5.04)	3.75(2.79, 5.03)	87.9	1.87(1.45)	3.66(2.86)
renal and urinary disorders	renal atrophy	45	5.07(3.76, 6.83)	5.07(3.78, 6.8)	140.94	2.29(1.87)	4.9(3.82)
musculoskeletal and connective tissue disorders	polymyositis	44	3.54(2.62, 4.77)	3.54(2.64, 4.75)	77.76	1.79(1.36)	3.46(2.7)
gastrointestinal disorders	gastrooesophageal sphincter insufficiency	41	35.12(24.8, 49.74)	35.12(24.68, 49.98)	1051.2	4.78(4.29)	27.39(20.47)
gastrointestinal disorders	hypergastrinaemia	41	91.06(60.67, 136.66)	91.05(60.33, 137.42)	2075.57	5.71(5.18)	52.19(37.15)
gastrointestinal disorders	oesophageal dilatation	41	14.59(10.55, 20.18)	14.59(10.46, 20.36)	462.69	3.71(3.25)	13.12(10)
skin and subcutaneous tissue disorders	palmoplantar keratoderma	41	9.02(6.57, 12.39)	9.02(6.59, 12.34)	271.96	3.08(2.63)	8.46(6.49)
general disorders and administration site conditions	food interaction	40	3.23(2.36, 4.42)	3.23(2.36, 4.42)	59.9	1.66(1.22)	3.17(2.44)
hepatobiliary disorders	cholestatic liver injury	39	3.24(2.36, 4.46)	3.24(2.37, 4.43)	58.84	1.67(1.22)	3.18(2.44)
gastrointestinal disorders	oesophageal perforation	39	6.86(4.97, 9.47)	6.86(5.01, 9.39)	184.58	2.71(2.25)	6.54(4.99)
gastrointestinal disorders	reflux gastritis	38	4.95(3.58, 6.85)	4.95(3.55, 6.91)	115.14	2.26(1.8)	4.8(3.66)
gastrointestinal disorders	gastric mucosal hypertrophy	38	25.46(17.94, 36.13)	25.46(17.89, 36.23)	736.52	4.4(3.91)	21.17(15.8)
injury, poisoning and procedural complications	ulna fracture	38	5.21(3.76, 7.21)	5.21(3.73, 7.27)	123.82	2.33(1.87)	5.03(3.84)
investigations	endoscopy	37	9.86(7.05, 13.79)	9.86(7.07, 13.76)	272.19	3.2(2.72)	9.19(6.94)
metabolism and nutrition disorders	metabolic alkalosis	36	3.37(2.42, 4.69)	3.37(2.42, 4.7)	58.28	1.72(1.25)	3.3(2.5)
gastrointestinal disorders	oesophageal haemorrhage	36	3.83(2.75, 5.34)	3.83(2.74, 5.34)	72.97	1.9(1.43)	3.74(2.84)
endocrine disorders	hypoparathyroidism secondary	36	74.44(49.11, 112.83)	74.43(49.32, 112.33)	1609.22	5.53(4.99)	46.31(32.7)
investigations	blood gastrin increased	35	55.23(37.01, 82.43)	55.23(37.32, 81.74)	1275.93	5.25(4.71)	38.13(27.27)
blood and lymphatic system disorders	thrombocytopenic purpura	34	3.42(2.43, 4.81)	3.42(2.45, 4.77)	56.71	1.75(1.26)	3.36(2.52)
skin and subcutaneous tissue disorders	vascular purpura	34	3.59(2.55, 5.04)	3.59(2.57, 5.01)	61.56	1.81(1.33)	3.51(2.64)
investigations	skin test positive	34	5.2(3.69, 7.33)	5.2(3.65, 7.4)	110.56	2.33(1.84)	5.03(3.77)
infections and infestations	helicobacter gastritis	32	3.42(2.41, 4.86)	3.42(2.4, 4.87)	53.28	1.75(1.25)	3.35(2.5)
nervous system disorders	lumbar radiculopathy	32	3.71(2.61, 5.28)	3.71(2.61, 5.28)	61.48	1.86(1.36)	3.63(2.7)
renal and urinary disorders	renal tubular injury	32	5.76(4.04, 8.22)	5.76(4.05, 8.2)	120.16	2.47(1.97)	5.54(4.12)
blood and lymphatic system disorders	anaemia vitamin b12 deficiency	30	9.97(6.87, 14.46)	9.97(6.87, 14.47)	223.41	3.21(2.69)	9.28(6.79)
respiratory, thoracic and mediastinal disorders	pharyngeal ulceration	30	3.29(2.29, 4.72)	3.29(2.27, 4.77)	46.42	1.69(1.17)	3.22(2.38)
metabolism and nutrition disorders	hypovitaminosis	30	3.49(2.42, 5.01)	3.49(2.4, 5.06)	51.68	1.77(1.26)	3.42(2.52)
vascular disorders	aortic disorder	29	4.99(3.44, 7.23)	4.99(3.44, 7.24)	88.81	2.27(1.75)	4.83(3.54)
respiratory, thoracic and mediastinal disorders	pharyngeal haemorrhage	29	3.36(2.33, 4.86)	3.36(2.32, 4.88)	46.84	1.72(1.2)	3.3(2.42)
injury, poisoning and procedural complications	fractured coccyx	29	3.37(2.33, 4.88)	3.37(2.32, 4.89)	47.09	1.73(1.2)	3.31(2.43)
respiratory, thoracic and mediastinal disorders	reflux laryngitis	28	12.44(8.43, 18.35)	12.44(8.41, 18.41)	266.79	3.51(2.96)	11.36(8.2)
injury, poisoning and procedural complications	limb crushing injury	28	5.18(3.55, 7.56)	5.18(3.57, 7.52)	90.58	2.32(1.79)	5.01(3.65)
gastrointestinal disorders	gastric mucosal lesion	28	5.83(3.99, 8.52)	5.83(4.02, 8.46)	106.83	2.49(1.95)	5.61(4.08)
gastrointestinal disorders	gastrointestinal tract irritation	27	3.63(2.48, 5.33)	3.63(2.45, 5.37)	50.03	1.83(1.29)	3.56(2.58)
endocrine disorders	secondary hyperthyroidism	27	63.49(39.82, 101.23)	63.49(39.67, 101.62)	1085.75	5.39(4.77)	41.86(28.33)
gastrointestinal disorders	oesophageal achalasia	26	6.44(4.34, 9.56)	6.44(4.35, 9.53)	113.43	2.62(2.07)	6.16(4.43)
general disorders and administration site conditions	perforated ulcer	25	4.79(3.21, 7.14)	4.79(3.24, 7.09)	72.07	2.22(1.65)	4.64(3.32)
injury, poisoning and procedural complications	electric shock	25	3.94(2.65, 5.88)	3.94(2.66, 5.83)	53.21	1.95(1.38)	3.85(2.76)
neoplasms benign, malignant and unspecified (incl cysts and polyps)	gastric neoplasm	24	5.52(3.67, 8.32)	5.52(3.66, 8.33)	85.01	2.41(1.83)	5.32(3.78)
gastrointestinal disorders	gastrointestinal polyp haemorrhage	24	6.22(4.12, 9.37)	6.22(4.12, 9.39)	99.87	2.58(2)	5.96(4.23)
investigations	gastric ph increased	23	38.31(23.96, 61.26)	38.31(23.93, 61.32)	633.35	4.87(4.23)	29.27(19.77)
gastrointestinal disorders	infantile spitting up	23	8.9(5.83, 13.59)	8.9(5.78, 13.7)	150.09	3.06(2.46)	8.35(5.86)
immune system disorders	cross sensitivity reaction	23	6.31(4.15, 9.6)	6.31(4.18, 9.52)	97.67	2.6(2)	6.05(4.26)
musculoskeletal and connective tissue disorders	eosinophilic fasciitis	22	10.64(6.88, 16.45)	10.64(6.91, 16.38)	176.45	3.3(2.69)	9.85(6.84)
investigations	helicobacter test positive	22	5.38(3.51, 8.25)	5.38(3.5, 8.28)	75.16	2.38(1.77)	5.2(3.63)
gastrointestinal disorders	oesophageal irritation	22	5.82(3.8, 8.93)	5.82(3.78, 8.96)	83.83	2.49(1.88)	5.6(3.91)
neoplasms benign, malignant and unspecified (incl cysts and polyps)	metastatic gastric cancer	22	9.32(6.04, 14.39)	9.32(6.06, 14.34)	151.66	3.12(2.51)	8.72(6.07)
immune system disorders	insulin autoimmune syndrome	22	12.93(8.33, 20.08)	12.93(8.4, 19.9)	218.64	3.56(2.94)	11.77(8.15)
gastrointestinal disorders	oesophageal oedema	21	10.86(6.94, 16.97)	10.85(6.91, 17.03)	172.29	3.33(2.7)	10.04(6.91)
metabolism and nutrition disorders	trousseau's sign	21	57.24(34.03, 96.26)	57.23(33.71, 97.15)	785.42	5.29(4.59)	39.07(25.29)
investigations	antipsychotic drug level decreased	21	6.23(4.02, 9.67)	6.23(4.05, 9.59)	87.71	2.58(1.96)	5.97(4.14)
neoplasms benign, malignant and unspecified (incl cysts and polyps)	carcinoid tumour of the stomach	20	21.04(13.08, 33.84)	21.04(13.14, 33.68)	324.74	4.17(3.51)	18.05(12.13)
injury, poisoning and procedural complications	nail injury	20	5.31(3.39, 8.3)	5.31(3.38, 8.33)	66.93	2.36(1.73)	5.12(3.52)
investigations	vitamin b12 increased	19	3.86(2.44, 6.09)	3.86(2.46, 6.06)	38.93	1.91(1.27)	3.77(2.57)
gastrointestinal disorders	gastrointestinal erosion	19	4.15(2.63, 6.56)	4.15(2.64, 6.51)	43.91	2.02(1.37)	4.04(2.76)
renal and urinary disorders	leukocyturia	19	3.32(2.1, 5.23)	3.32(2.12, 5.21)	29.92	1.7(1.06)	3.25(2.22)
renal and urinary disorders	nephritis allergic	19	7.37(4.64, 11.72)	7.37(4.6, 11.8)	98.61	2.81(2.16)	7(4.75)
metabolism and nutrition disorders	calcium metabolism disorder	19	15.71(9.74, 25.35)	15.71(9.81, 25.15)	231.44	3.81(3.14)	14.01(9.39)
metabolism and nutrition disorders	vitamin b complex deficiency	19	3.84(2.43, 6.07)	3.84(2.45, 6.03)	38.71	1.91(1.27)	3.75(2.56)
gastrointestinal disorders	burning mouth syndrome	19	5.23(3.3, 8.27)	5.23(3.33, 8.21)	62.22	2.34(1.69)	5.05(3.44)
injury, poisoning and procedural complications	oesophageal injury	19	8.02(5.04, 12.77)	8.02(5.01, 12.84)	109.48	2.92(2.27)	7.58(5.14)
skin and subcutaneous tissue disorders	symmetrical drug-related intertriginous and flexural exanthema	19	4.69(2.96, 7.41)	4.69(2.99, 7.36)	53.05	2.19(1.54)	4.55(3.1)
gastrointestinal disorders	achlorhydria	18	46.93(27.21, 80.92)	46.92(27.1, 81.23)	581.49	5.09(4.35)	34.01(21.56)
general disorders and administration site conditions	drug effect faster than expected	18	10.63(6.57, 17.22)	10.63(6.51, 17.35)	144.3	3.3(2.62)	9.85(6.58)
nervous system disorders	wernicke's encephalopathy	17	4.73(2.91, 7.68)	4.73(2.9, 7.72)	48.11	2.2(1.52)	4.59(3.06)
investigations	blood magnesium abnormal	17	4.74(2.92, 7.7)	4.74(2.9, 7.74)	48.27	2.2(1.52)	4.6(3.07)
infections and infestations	gastrointestinal candidiasis	17	6.35(3.9, 10.34)	6.35(3.89, 10.37)	72.79	2.6(1.92)	6.08(4.04)
infections and infestations	campylobacter infection	17	3.26(2.01, 5.27)	3.26(2, 5.32)	25.88	1.68(1)	3.2(2.14)
renal and urinary disorders	single functional kidney	17	3.77(2.33, 6.11)	3.77(2.31, 6.15)	33.52	1.88(1.2)	3.68(2.46)
gastrointestinal disorders	acquired oesophageal web	17	6.82(4.18, 11.12)	6.82(4.18, 11.13)	79.86	2.7(2.02)	6.51(4.32)
respiratory, thoracic and mediastinal disorders	throat lesion	17	3.43(2.12, 5.55)	3.43(2.1, 5.6)	28.4	1.75(1.07)	3.36(2.24)
general disorders and administration site conditions	precancerous mucosal lesion	16	29.98(17.33, 51.85)	29.98(17.32, 51.9)	358.57	4.6(3.84)	24.18(15.29)
reproductive system and breast disorders	genital ulceration	16	3.65(2.22, 6)	3.65(2.24, 5.96)	29.84	1.84(1.14)	3.57(2.35)
respiratory, thoracic and mediastinal disorders	pharyngeal erosion	16	44.62(25.13, 79.22)	44.62(25.27, 78.77)	497.26	5.04(4.26)	32.79(20.29)
blood and lymphatic system disorders	hypergammaglobulinaemia	16	4.86(2.95, 8.01)	4.86(2.92, 8.09)	47.11	2.23(1.54)	4.71(3.1)
skin and subcutaneous tissue disorders	granuloma annulare	16	3.34(2.03, 5.49)	3.34(2.05, 5.45)	25.56	1.71(1.02)	3.28(2.16)
gastrointestinal disorders	eosinophilic colitis	16	7.05(4.26, 11.68)	7.05(4.24, 11.74)	78.51	2.75(2.04)	6.72(4.41)
skin and subcutaneous tissue disorders	occupational dermatitis	16	63.96(34.86, 117.33)	63.96(34.84, 117.43)	646.66	5.39(4.59)	42.06(25.31)
gastrointestinal disorders	gastric antral vascular ectasia	15	4.54(2.71, 7.61)	4.54(2.73, 7.56)	39.93	2.14(1.42)	4.41(2.87)
gastrointestinal disorders	oesophagitis ulcerative	15	3.28(1.97, 5.48)	3.28(1.97, 5.46)	23.17	1.69(0.97)	3.22(2.1)
blood and lymphatic system disorders	pernicious anaemia	15	3.43(2.05, 5.74)	3.43(2.06, 5.71)	25.14	1.75(1.03)	3.37(2.19)
musculoskeletal and connective tissue disorders	intervertebral disc displacement	15	3.89(2.33, 6.51)	3.89(2.34, 6.48)	31.24	1.93(1.21)	3.8(2.47)
nervous system disorders	cervical radiculopathy	15	3.2(1.92, 5.35)	3.2(1.92, 5.33)	22.11	1.65(0.94)	3.14(2.05)
respiratory, thoracic and mediastinal disorders	pharyngeal mass	14	3.9(2.29, 6.65)	3.9(2.3, 6.62)	29.29	1.93(1.19)	3.81(2.44)
general disorders and administration site conditions	metaplasia	14	3.88(2.28, 6.6)	3.88(2.29, 6.59)	28.96	1.92(1.18)	3.79(2.43)
gastrointestinal disorders	gastric mucosa erythema	14	6.97(4.06, 11.94)	6.97(4.11, 11.83)	67.61	2.73(1.98)	6.64(4.23)
gastrointestinal disorders	oesophageal hypomotility	14	13.12(7.55, 22.77)	13.12(7.58, 22.71)	141.24	3.58(2.81)	11.92(7.51)
investigations	blood albumin abnormal	14	4.54(2.66, 7.74)	4.54(2.67, 7.71)	37.2	2.14(1.4)	4.41(2.82)
gastrointestinal disorders	oesophageal polyp	13	9.93(5.64, 17.48)	9.93(5.62, 17.53)	96.41	3.21(2.42)	9.25(5.76)
investigations	blood immunoglobulin a increased	13	3.67(2.11, 6.37)	3.67(2.12, 6.35)	24.48	1.84(1.08)	3.59(2.26)
immune system disorders	milk allergy	13	3.83(2.21, 6.65)	3.83(2.21, 6.63)	26.35	1.9(1.14)	3.74(2.36)
gastrointestinal disorders	oesophageal ulcer haemorrhage	13	3.69(2.12, 6.4)	3.69(2.13, 6.39)	24.68	1.85(1.08)	3.61(2.27)
metabolism and nutrition disorders	eating disorder symptom	13	3.93(2.26, 6.82)	3.93(2.27, 6.8)	27.46	1.94(1.17)	3.83(2.41)
infections and infestations	giardiasis	13	6.19(3.54, 10.8)	6.19(3.58, 10.72)	53.75	2.57(1.79)	5.93(3.72)
neoplasms benign, malignant and unspecified (incl cysts and polyps)	oesophageal cancer metastatic	13	5.71(3.27, 9.96)	5.71(3.3, 9.89)	48.22	2.46(1.68)	5.5(3.45)
neoplasms benign, malignant and unspecified (incl cysts and polyps)	cancer in remission	13	8.38(4.78, 14.71)	8.38(4.75, 14.79)	78.99	2.98(2.2)	7.9(4.93)
neoplasms benign, malignant and unspecified (incl cysts and polyps)	oesophageal adenocarcinoma	13	4.22(2.43, 7.35)	4.22(2.44, 7.31)	30.91	2.04(1.27)	4.12(2.59)
metabolism and nutrition disorders	hypoosmolar state	13	14.85(8.34, 26.42)	14.85(8.41, 26.22)	149.39	3.74(2.94)	13.32(8.23)
investigations	adjusted calcium decreased	13	19.25(10.72, 34.57)	19.25(10.69, 34.66)	193.78	4.06(3.25)	16.72(10.24)
neoplasms benign, malignant and unspecified (incl cysts and polyps)	gastrinoma	12	35.98(18.87, 68.58)	35.98(18.84, 68.7)	313.88	4.8(3.93)	27.9(16.26)
gastrointestinal disorders	gastroenteritis eosinophilic	12	5.27(2.96, 9.4)	5.27(2.99, 9.3)	39.78	2.35(1.55)	5.09(3.14)
skin and subcutaneous tissue disorders	chronic cutaneous lupus erythematosus	12	6(3.36, 10.71)	6(3.33, 10.8)	47.57	2.53(1.72)	5.76(3.54)
renal and urinary disorders	tubulointerstitial nephritis and uveitis syndrome	12	8.72(4.85, 15.67)	8.72(4.84, 15.7)	76.47	3.04(2.22)	8.2(5.02)
gastrointestinal disorders	enamel anomaly	11	5.3(2.9, 9.69)	5.3(2.89, 9.73)	36.73	2.35(1.52)	5.12(3.09)
infections and infestations	gastritis bacterial	11	3.82(2.1, 6.97)	3.82(2.08, 7.01)	22.23	1.9(1.07)	3.74(2.26)
metabolism and nutrition disorders	acidosis hyperchloraemic	11	3.46(1.9, 6.31)	3.46(1.88, 6.35)	18.72	1.76(0.93)	3.39(2.05)
reproductive system and breast disorders	breast inflammation	11	5.36(2.93, 9.81)	5.36(2.92, 9.84)	37.36	2.37(1.54)	5.18(3.12)
psychiatric disorders	fear of eating	11	5.69(3.11, 10.41)	5.69(3.1, 10.45)	40.56	2.45(1.62)	5.47(3.3)
pregnancy, puerperium and perinatal conditions	hyperemesis gravidarum	11	4.12(2.26, 7.52)	4.12(2.24, 7.56)	25.15	2.01(1.18)	4.02(2.43)
respiratory, thoracic and mediastinal disorders	laryngeal pain	11	4.64(2.54, 8.48)	4.64(2.53, 8.52)	30.29	2.17(1.34)	4.51(2.72)
congenital, familial and genetic disorders	gilbert's syndrome	11	4.17(2.29, 7.62)	4.17(2.27, 7.66)	25.66	2.02(1.19)	4.07(2.46)
renal and urinary disorders	eosinophilic cystitis	11	18.07(9.59, 34.06)	18.07(9.65, 33.83)	154.15	3.99(3.11)	15.83(9.32)
respiratory, thoracic and mediastinal disorders	laryngeal dyspnoea	11	6.66(3.63, 12.23)	6.66(3.63, 12.23)	50.15	2.67(1.83)	6.36(3.83)
investigations	granulocyte count increased	11	3.96(2.17, 7.22)	3.96(2.16, 7.27)	23.57	1.95(1.12)	3.87(2.34)
hepatobiliary disorders	post cholecystectomy syndrome	11	5.32(2.91, 9.73)	5.32(2.9, 9.77)	36.94	2.36(1.53)	5.14(3.1)
respiratory, thoracic and mediastinal disorders	bronchopneumopathy	10	3.68(1.96, 6.9)	3.68(1.97, 6.89)	18.92	1.85(0.98)	3.6(2.13)
respiratory, thoracic and mediastinal disorders	vocal cord thickening	10	4.8(2.55, 9.03)	4.8(2.56, 8.99)	28.9	2.22(1.35)	4.65(2.74)
metabolism and nutrition disorders	chvostek's sign	10	29.25(14.65, 58.39)	29.25(14.73, 58.08)	219.33	4.57(3.63)	23.71(13.3)
nervous system disorders	peripheral nerve lesion	10	4.16(2.22, 7.82)	4.16(2.22, 7.79)	23.23	2.02(1.15)	4.06(2.39)
metabolism and nutrition disorders	vitamin b1 deficiency	10	3.72(1.98, 6.99)	3.72(1.99, 6.97)	19.33	1.86(1)	3.64(2.15)
reproductive system and breast disorders	breast disorder female	10	5.31(2.82, 10)	5.31(2.84, 9.94)	33.47	2.36(1.49)	5.12(3.02)
gastrointestinal disorders	mesenteric panniculitis	10	5.33(2.83, 10.04)	5.33(2.85, 9.98)	33.68	2.36(1.49)	5.15(3.03)
renal and urinary disorders	glomerulonephritis chronic	10	7.54(3.98, 14.29)	7.54(3.95, 14.4)	53.39	2.84(1.96)	7.15(4.19)
injury, poisoning and procedural complications	accidental exposure to product packaging	10	6.41(3.39, 12.12)	6.41(3.42, 12)	43.37	2.62(1.74)	6.14(3.6)
gastrointestinal disorders	superior mesenteric artery syndrome	10	7.59(4.01, 14.38)	7.59(3.98, 14.49)	53.81	2.85(1.97)	7.2(4.22)
eye disorders	macular detachment	10	6.35(3.36, 11.99)	6.34(3.39, 11.87)	42.76	2.6(1.73)	6.08(3.57)
congenital, familial and genetic disorders	pulmonary malformation	10	3.78(2.02, 7.1)	3.78(2.02, 7.08)	19.85	1.89(1.02)	3.7(2.18)
infections and infestations	pancreatic abscess	10	7.84(4.13, 14.86)	7.84(4.11, 14.97)	55.99	2.89(2.01)	7.42(4.34)
blood and lymphatic system disorders	foetal anaemia	10	13.78(7.16, 26.52)	13.78(7.22, 26.31)	106.34	3.64(2.74)	12.47(7.21)
metabolism and nutrition disorders	zinc deficiency	10	8.33(4.39, 15.81)	8.33(4.36, 15.91)	60.29	2.97(2.09)	7.85(4.59)
blood and lymphatic system disorders	hyperchromic anaemia	9	12.26(6.18, 24.35)	12.26(6.17, 24.35)	84.47	3.49(2.55)	11.22(6.32)
skin and subcutaneous tissue disorders	dermatitis herpetiformis	9	5.21(2.67, 10.16)	5.21(2.68, 10.14)	29.37	2.33(1.42)	5.04(2.88)
reproductive system and breast disorders	breast discolouration	9	8.37(4.26, 16.44)	8.37(4.3, 16.3)	54.57	2.98(2.05)	7.89(4.48)
nervous system disorders	hyponatraemic encephalopathy	9	6.03(3.09, 11.78)	6.03(3.1, 11.74)	35.95	2.53(1.62)	5.79(3.31)
gastrointestinal disorders	tongue exfoliation	9	3.56(1.84, 6.91)	3.56(1.83, 6.93)	16.11	1.8(0.89)	3.49(2)
injury, poisoning and procedural complications	tracheal obstruction	9	4.69(2.41, 9.13)	4.69(2.41, 9.13)	25.17	2.19(1.27)	4.55(2.61)
neoplasms benign, malignant and unspecified (incl cysts and polyps)	carcinoid tumour of the gastrointestinal tract	9	10.48(5.3, 20.71)	10.48(5.28, 20.81)	70.96	3.28(2.35)	9.72(5.49)
nervous system disorders	vascular encephalopathy	9	4.52(2.32, 8.79)	4.52(2.32, 8.8)	23.74	2.13(1.22)	4.39(2.51)
renal and urinary disorders	nephritic syndrome	9	4.1(2.11, 7.98)	4.1(2.11, 7.98)	20.43	2(1.09)	4(2.29)
renal and urinary disorders	acquired cystic kidney disease	9	23.98(11.72, 49.06)	23.98(11.61, 49.52)	165.19	4.33(3.36)	20.15(11.07)
infections and infestations	tetanus	9	11.24(5.68, 22.26)	11.24(5.66, 22.32)	76.78	3.37(2.44)	10.36(5.85)
cardiac disorders	chronic left ventricular failure	9	4.23(2.18, 8.23)	4.23(2.17, 8.24)	21.46	2.04(1.13)	4.12(2.36)
renal and urinary disorders	ischaemic nephropathy	9	21.16(10.42, 42.99)	21.16(10.45, 42.85)	146.95	4.18(3.22)	18.14(10.02)
pregnancy, puerperium and perinatal conditions	haemorrhage foetal	9	29.98(14.44, 62.24)	29.98(14.52, 61.91)	201.69	4.6(3.61)	24.18(13.12)
gastrointestinal disorders	dyskinesia oesophageal	8	12.3(5.94, 25.46)	12.3(5.96, 25.4)	75.32	3.49(2.5)	11.25(6.12)
infections and infestations	viral diarrhoea	8	3.72(1.84, 7.52)	3.72(1.84, 7.53)	15.42	1.86(0.9)	3.64(2.02)
gastrointestinal disorders	oesophageal dysplasia	8	25.25(11.78, 54.12)	25.25(11.76, 54.23)	153.89	4.39(3.37)	21.03(11.11)
congenital, familial and genetic disorders	gastrointestinal malformation	8	5.33(2.63, 10.82)	5.33(2.63, 10.79)	26.94	2.36(1.4)	5.15(2.84)
respiratory, thoracic and mediastinal disorders	vocal cord inflammation	8	3.93(1.94, 7.95)	3.93(1.94, 7.96)	16.93	1.94(0.98)	3.84(2.13)
investigations	enterobacter test positive	8	4.44(2.19, 9)	4.44(2.19, 8.99)	20.57	2.11(1.15)	4.32(2.39)
investigations	aspartate aminotransferase	8	4.73(2.33, 9.58)	4.73(2.34, 9.58)	22.61	2.2(1.23)	4.58(2.54)
respiratory, thoracic and mediastinal disorders	vocal cord polyp	8	3.85(1.91, 7.79)	3.85(1.9, 7.8)	16.37	1.91(0.95)	3.76(2.09)
musculoskeletal and connective tissue disorders	crest syndrome	8	4.55(2.24, 9.21)	4.55(2.25, 9.21)	21.32	2.14(1.18)	4.42(2.45)
metabolism and nutrition disorders	alkalosis hypochloraemic	8	9.99(4.86, 20.56)	9.99(4.84, 20.63)	59.77	3.22(2.24)	9.3(5.09)
renal and urinary disorders	nephroangiosclerosis	8	6.66(3.27, 13.58)	6.66(3.29, 13.49)	36.47	2.67(1.7)	6.36(3.51)
investigations	chemotherapeutic drug level increased	8	8.34(4.07, 17.08)	8.34(4.04, 17.22)	48.33	2.98(2)	7.86(4.32)
nervous system disorders	meningorrhagia	8	4.23(2.09, 8.55)	4.23(2.09, 8.57)	19.03	2.04(1.08)	4.12(2.28)
renal and urinary disorders	urethritis noninfective	8	4.68(2.31, 9.48)	4.68(2.31, 9.48)	22.28	2.18(1.22)	4.54(2.51)
renal and urinary disorders	renal arteriosclerosis	8	4.95(2.44, 10.03)	4.95(2.44, 10.02)	24.18	2.26(1.3)	4.79(2.65)
infections and infestations	encephalitis brain stem	8	7.99(3.91, 16.35)	7.99(3.87, 16.5)	45.9	2.92(1.94)	7.56(4.15)
gastrointestinal disorders	jejunal ulcer perforation	8	25.25(11.78, 54.12)	25.25(11.76, 54.23)	153.89	4.39(3.37)	21.03(11.11)
pregnancy, puerperium and perinatal conditions	anembryonic gestation	8	6.27(3.08, 12.76)	6.27(3.1, 12.7)	33.68	2.59(1.62)	6.01(3.31)
congenital, familial and genetic disorders	congenital bowing of long bones	8	13.71(6.59, 28.48)	13.7(6.63, 28.29)	84.56	3.63(2.64)	12.4(6.72)
congenital, familial and genetic disorders	congenital osteodystrophy	8	35.53(16.14, 78.21)	35.53(16.22, 77.82)	207.11	4.79(3.73)	27.64(14.28)
infections and infestations	brucellosis	8	8.06(3.94, 16.49)	8.06(3.9, 16.65)	46.37	2.93(1.95)	7.62(4.18)
investigations	blood ph abnormal	8	19.99(9.46, 42.25)	19.99(9.49, 42.1)	123.68	4.11(3.1)	17.27(9.23)
gastrointestinal disorders	gastrointestinal tract mucosal discolouration	7	10.63(4.91, 23.02)	10.63(4.95, 22.83)	56.07	3.3(2.25)	9.84(5.15)
skin and subcutaneous tissue disorders	urticaria papular	7	3.89(1.83, 8.25)	3.89(1.85, 8.19)	14.53	1.92(0.91)	3.8(2.02)
pregnancy, puerperium and perinatal conditions	meconium abnormal	7	19.52(8.78, 43.4)	19.52(8.74, 43.6)	105.79	4.08(3.01)	16.93(8.68)
metabolism and nutrition disorders	latent tetany	7	104.93(38.05, 289.37)	104.93(37.87, 290.76)	384.3	5.82(4.59)	56.43(24.15)
gastrointestinal disorders	gastric cyst	7	6.31(2.95, 13.5)	6.31(2.94, 13.55)	29.73	2.6(1.57)	6.05(3.2)
vascular disorders	arterial spasm	7	4.97(2.33, 10.58)	4.97(2.31, 10.67)	21.3	2.27(1.24)	4.81(2.55)
neoplasms benign, malignant and unspecified (incl cysts and polyps)	benign bone neoplasm	7	4.74(2.23, 10.09)	4.74(2.21, 10.18)	19.89	2.2(1.18)	4.6(2.45)
nervous system disorders	hypocalcaemic seizure	7	17.13(7.76, 37.82)	17.13(7.82, 37.52)	93.04	3.92(2.85)	15.11(7.79)
hepatobiliary disorders	portal fibrosis	7	4.77(2.24, 10.15)	4.77(2.22, 10.24)	20.06	2.21(1.19)	4.63(2.46)
reproductive system and breast disorders	genital blister	7	4.49(2.11, 9.55)	4.49(2.13, 9.46)	18.3	2.13(1.11)	4.36(2.32)
musculoskeletal and connective tissue disorders	reynold's syndrome	7	17.13(7.76, 37.82)	17.13(7.82, 37.52)	93.04	3.92(2.85)	15.11(7.79)
congenital, familial and genetic disorders	combined immunodeficiency	7	7.85(3.65, 16.85)	7.85(3.66, 16.86)	39.24	2.89(1.86)	7.42(3.92)
nervous system disorders	right hemisphere deficit syndrome	7	39.97(16.99, 94.03)	39.97(16.87, 94.68)	199.49	4.92(3.79)	30.23(14.78)
congenital, familial and genetic disorders	right-to-left cardiac shunt	7	5.06(2.37, 10.77)	5.06(2.36, 10.87)	21.86	2.29(1.27)	4.89(2.6)
infections and infestations	avian influenza	7	20.99(9.4, 46.85)	20.99(9.4, 46.88)	113.39	4.17(3.09)	18.01(9.2)
infections and infestations	renal graft infection	7	5.09(2.39, 10.84)	5.09(2.37, 10.93)	22.05	2.3(1.28)	4.92(2.61)
cardiac disorders	lupus endocarditis	7	19.99(8.98, 44.49)	19.99(8.95, 44.65)	108.22	4.11(3.03)	17.27(8.84)
neoplasms benign, malignant and unspecified (incl cysts and polyps)	intraductal papillary mucinous neoplasm	7	4.28(2.02, 9.1)	4.28(2.03, 9.01)	17.01	2.06(1.04)	4.17(2.22)
congenital, familial and genetic disorders	congenital ovarian anomaly	7	69.95(27.54, 177.68)	69.95(27.3, 179.21)	300.48	5.48(4.29)	44.55(20.42)
blood and lymphatic system disorders	anaemia folate deficiency	7	6.04(2.83, 12.9)	6.04(2.81, 12.97)	28.02	2.54(1.51)	5.8(3.07)
nervous system disorders	neuropathy vitamin b12 deficiency	7	23.98(10.65, 54)	23.98(10.74, 53.56)	128.48	4.33(3.24)	20.15(10.22)
general disorders and administration site conditions	infusion site thrombosis	7	4(1.88, 8.49)	4(1.9, 8.42)	15.22	1.96(0.95)	3.9(2.08)
musculoskeletal and connective tissue disorders	amyloid arthropathy	7	39.97(16.99, 94.03)	39.97(16.87, 94.68)	199.49	4.92(3.79)	30.23(14.78)
eye disorders	anisocoria	7	5.45(2.56, 11.63)	5.45(2.54, 11.7)	24.33	2.39(1.37)	5.26(2.79)
nervous system disorders	neuropsychiatric lupus	7	10.9(5.03, 23.63)	10.9(5.08, 23.41)	57.71	3.33(2.29)	10.08(5.27)
respiratory, thoracic and mediastinal disorders	laryngeal inflammation	6	4.36(1.93, 9.85)	4.36(1.91, 9.93)	14.99	2.08(0.99)	4.24(2.15)
gastrointestinal disorders	oesophageal mass	6	4.21(1.86, 9.5)	4.21(1.85, 9.59)	14.17	2.04(0.95)	4.1(2.07)
gastrointestinal disorders	gastric dysplasia	6	21.8(9.14, 52.04)	21.8(9.2, 51.64)	100.77	4.22(3.06)	18.6(8.98)
investigations	acinetobacter test positive	6	4.11(1.82, 9.28)	4.11(1.8, 9.36)	13.66	2(0.91)	4.01(2.03)
gastrointestinal disorders	diverticulum oesophageal	6	7.57(3.32, 17.28)	7.57(3.32, 17.24)	32.2	2.84(1.74)	7.18(3.6)
musculoskeletal and connective tissue disorders	rickets	6	4.14(1.83, 9.33)	4.14(1.82, 9.43)	13.79	2.01(0.92)	4.03(2.04)
congenital, familial and genetic disorders	congenital arteriovenous fistula	6	179.88(50.76, 637.45)	179.88(50.31, 643.09)	426.92	6.18(4.81)	72.55(25.17)
investigations	blood immunoglobulin m abnormal	6	10.9(4.73, 25.15)	10.9(4.69, 25.32)	49.46	3.33(2.21)	10.08(5.01)
ear and labyrinth disorders	vertigo labyrinthine	6	24.81(10.3, 59.76)	24.81(10.27, 59.93)	113.6	4.37(3.21)	20.73(9.93)
skin and subcutaneous tissue disorders	erythema dyschromicum perstans	6	25.7(10.64, 62.06)	25.7(10.64, 62.08)	117.28	4.42(3.24)	21.34(10.2)
nervous system disorders	posthaemorrhagic hydrocephalus	6	16.73(7.12, 39.31)	16.73(7.06, 39.63)	77.89	3.89(2.75)	14.81(7.25)
renal and urinary disorders	renal artery arteriosclerosis	6	6.31(2.78, 14.34)	6.31(2.77, 14.37)	25.48	2.6(1.5)	6.05(3.04)
congenital, familial and genetic disorders	respiratory tract malformation	6	6(2.64, 13.61)	6(2.63, 13.67)	23.79	2.53(1.43)	5.76(2.9)
congenital, familial and genetic disorders	congenital oesophageal anomaly	6	17.55(7.45, 41.34)	17.55(7.41, 41.57)	81.68	3.95(2.8)	15.44(7.54)
infections and infestations	pyelitis	6	4.64(2.05, 10.49)	4.64(2.04, 10.57)	16.51	2.17(1.08)	4.51(2.28)
respiratory, thoracic and mediastinal disorders	stertor	6	32.71(13.26, 80.66)	32.7(13.27, 80.56)	144.9	4.7(3.5)	25.91(12.17)
injury, poisoning and procedural complications	torus fracture	6	12.2(5.27, 28.25)	12.2(5.25, 28.34)	55.97	3.48(2.36)	11.16(5.53)
investigations	blood copper increased	6	5.14(2.27, 11.64)	5.14(2.26, 11.71)	19.18	2.31(1.22)	4.97(2.51)
nervous system disorders	brain stem haematoma	6	19.99(8.42, 47.43)	19.99(8.44, 47.35)	92.76	4.11(2.96)	17.27(8.38)
cardiac disorders	degenerative mitral valve disease	6	19.45(8.21, 46.08)	19.45(8.21, 46.07)	90.34	4.08(2.93)	16.87(8.2)
vascular disorders	inferior vena cava dilatation	6	4.26(1.89, 9.61)	4.26(1.87, 9.7)	14.44	2.05(0.96)	4.15(2.1)
renal and urinary disorders	urethral prolapse	6	19.99(8.42, 47.43)	19.99(8.44, 47.35)	92.76	4.11(2.96)	17.27(8.38)
pregnancy, puerperium and perinatal conditions	foetal-maternal haemorrhage	6	21.8(9.14, 52.04)	21.8(9.2, 51.64)	100.77	4.22(3.06)	18.6(8.98)
congenital, familial and genetic disorders	congenital dysfibrinogenaemia	6	143.9(43.92, 471.53)	143.9(43.53, 475.67)	387.02	6.04(4.7)	65.96(24.43)
congenital, familial and genetic disorders	congenital great vessel anomaly	6	17.55(7.45, 41.34)	17.55(7.41, 41.57)	81.68	3.95(2.8)	15.44(7.54)
investigations	urine potassium increased	5	8.82(3.56, 21.87)	8.82(3.58, 21.73)	32.28	3.05(1.85)	8.28(3.87)
renal and urinary disorders	intercapillary glomerulosclerosis	5	7.14(2.9, 17.6)	7.14(2.9, 17.59)	24.91	2.76(1.57)	6.79(3.19)
neoplasms benign, malignant and unspecified (incl cysts and polyps)	signet-ring cell carcinoma	5	8.33(3.36, 20.62)	8.33(3.38, 20.52)	30.15	2.97(1.78)	7.85(3.68)
gastrointestinal disorders	enterochromaffin cell hyperplasia	5	42.83(15.43, 118.91)	42.83(15.46, 118.68)	150.5	4.99(3.68)	31.82(13.54)
gastrointestinal disorders	gastric xanthoma	5	149.9(40.25, 558.23)	149.9(40.32, 557.34)	328.68	6.07(4.61)	67.18(22.36)
respiratory, thoracic and mediastinal disorders	pharyngeal polyp	5	8.1(3.28, 20.04)	8.1(3.29, 19.95)	29.16	2.94(1.74)	7.65(3.59)
investigations	blood 1,25-dihydroxycholecalciferol decreased	5	10.34(4.15, 25.77)	10.34(4.12, 25.98)	38.83	3.26(2.06)	9.6(4.47)
musculoskeletal and connective tissue disorders	pelvic deformity	5	5.17(2.11, 12.65)	5.17(2.1, 12.74)	16.12	2.32(1.14)	5(2.36)
investigations	endoscopy upper gastrointestinal tract	5	4.54(1.86, 11.09)	4.54(1.84, 11.18)	13.31	2.14(0.96)	4.41(2.09)
metabolism and nutrition disorders	magnesium metabolism disorder	5	14.62(5.78, 37.01)	14.62(5.82, 36.73)	56.56	3.72(2.49)	13.14(6.04)
investigations	urine sodium decreased	5	5.21(2.13, 12.77)	5.21(2.11, 12.84)	16.32	2.33(1.15)	5.04(2.38)
investigations	blood calcitonin increased	5	5.08(2.08, 12.43)	5.08(2.06, 12.51)	15.72	2.3(1.12)	4.92(2.32)
eye disorders	ocular retrobulbar haemorrhage	5	5.12(2.09, 12.54)	5.12(2.08, 12.61)	15.92	2.31(1.13)	4.96(2.34)
reproductive system and breast disorders	breast disorder male	5	5.77(2.35, 14.14)	5.77(2.34, 14.21)	18.79	2.47(1.29)	5.55(2.62)
gastrointestinal disorders	tooth demineralisation	5	7.69(3.11, 18.99)	7.69(3.12, 18.94)	27.33	2.86(1.67)	7.28(3.42)
skin and subcutaneous tissue disorders	acute cutaneous lupus erythematosus	5	5.55(2.26, 13.61)	5.55(2.25, 13.67)	17.83	2.42(1.24)	5.35(2.53)
investigations	carotid pulse abnormal	5	14.62(5.78, 37.01)	14.62(5.82, 36.73)	56.56	3.72(2.49)	13.14(6.04)
skin and subcutaneous tissue disorders	acquired epidermolysis bullosa	5	6.12(2.49, 15.03)	6.12(2.48, 15.08)	20.37	2.55(1.37)	5.87(2.77)
immune system disorders	reaction to food additive	5	4.8(1.96, 11.73)	4.8(1.95, 11.82)	14.45	2.22(1.04)	4.65(2.2)
musculoskeletal and connective tissue disorders	bone callus excessive	5	8.33(3.36, 20.62)	8.33(3.38, 20.52)	30.15	2.97(1.78)	7.85(3.68)
investigations	dna antibody	5	22.21(8.55, 57.67)	22.21(8.5, 58.03)	85.44	4.24(2.98)	18.89(8.5)
congenital, familial and genetic disorders	congenital thrombocytopenia	5	24.98(9.53, 65.48)	24.98(9.56, 65.27)	95.27	4.38(3.12)	20.85(9.31)
injury, poisoning and procedural complications	occupational exposure to air contaminants	5	18.17(7.09, 46.54)	18.17(7.09, 46.55)	70.45	3.99(2.75)	15.91(7.24)
infections and infestations	meningitis streptococcal	5	5.45(2.22, 13.36)	5.45(2.21, 13.43)	17.38	2.39(1.21)	5.26(2.48)
gastrointestinal disorders	truncus coeliacus thrombosis	5	24.98(9.53, 65.48)	24.98(9.56, 65.27)	95.27	4.38(3.12)	20.85(9.31)
gastrointestinal disorders	parotid gland haemorrhage	5	74.95(24.52, 229.11)	74.95(24.52, 229.07)	224.5	5.54(4.16)	46.51(18.26)
infections and infestations	meningitis herpes	5	4.54(1.86, 11.09)	4.54(1.84, 11.18)	13.31	2.14(0.96)	4.41(2.09)
investigations	vital capacity abnormal	5	23.98(9.18, 62.65)	23.98(9.18, 62.65)	91.77	4.33(3.07)	20.15(9.02)
investigations	ceruloplasmin increased	5	21.41(8.27, 55.46)	21.41(8.19, 55.94)	82.56	4.2(2.94)	18.32(8.26)
injury, poisoning and procedural complications	radiation inflammation	5	10.52(4.22, 26.24)	10.52(4.19, 26.43)	39.6	3.29(2.08)	9.75(4.54)
infections and infestations	veillonella infection	5	33.31(12.37, 89.72)	33.31(12.26, 90.51)	122.64	4.72(3.43)	26.29(11.47)
investigations	x-ray of pelvis and hip abnormal	5	14.99(5.92, 37.98)	14.99(5.97, 37.66)	58.03	3.75(2.52)	13.44(6.17)
nervous system disorders	malignant spinal cord compression	5	22.21(8.55, 57.67)	22.21(8.5, 58.03)	85.44	4.24(2.98)	18.89(8.5)
congenital, familial and genetic disorders	gitelman's syndrome	5	7.49(3.04, 18.5)	7.49(3.04, 18.45)	26.49	2.83(1.64)	7.11(3.34)
infections and infestations	hepatic infection bacterial	5	9.67(3.89, 24.05)	9.67(3.93, 23.82)	35.97	3.17(1.97)	9.02(4.21)
injury, poisoning and procedural complications	administration related reaction	5	4.58(1.87, 11.18)	4.58(1.86, 11.28)	13.46	2.15(0.97)	4.45(2.11)
investigations	urine cannabinoids increased	4	10.43(3.75, 28.97)	10.43(3.76, 28.9)	31.37	3.27(1.95)	9.67(4.11)
gastrointestinal disorders	gastric hypertonia	4	15.99(5.63, 45.39)	15.99(5.66, 45.18)	49.59	3.83(2.48)	14.23(5.94)
neoplasms benign, malignant and unspecified (incl cysts and polyps)	benign gastric neoplasm	4	6.48(2.37, 17.73)	6.48(2.38, 17.61)	17.59	2.63(1.33)	6.2(2.67)
neoplasms benign, malignant and unspecified (incl cysts and polyps)	gastrinoma malignant	4	479.68(53.61, 4291.81)	479.67(53.4, 4308.3)	382.14	6.6(4.88)	96.73(15.46)
investigations	endoscopy gastrointestinal	4	13.71(4.87, 38.56)	13.7(4.85, 38.71)	42.28	3.63(2.29)	12.4(5.22)
investigations	endoscopy upper gastrointestinal tract abnormal	4	7.27(2.65, 19.94)	7.27(2.68, 19.75)	20.39	2.79(1.48)	6.91(2.97)
general disorders and administration site conditions	pseudoangina	4	47.97(15.04, 152.95)	47.97(15.09, 152.47)	131.39	5.11(3.65)	34.55(13.09)
musculoskeletal and connective tissue disorders	syndesmophyte	4	20.86(7.21, 60.31)	20.86(7.24, 60.11)	64.41	4.16(2.79)	17.91(7.37)
gastrointestinal disorders	oesophageal mucosa erythema	4	15.47(5.46, 43.84)	15.47(5.47, 43.72)	47.96	3.79(2.44)	13.82(5.78)
renal and urinary disorders	urethral caruncle	4	9.79(3.53, 27.13)	9.79(3.53, 27.13)	29.18	3.19(1.87)	9.13(3.89)
respiratory, thoracic and mediastinal disorders	laryngeal polyp	4	14.99(5.3, 42.39)	14.99(5.3, 42.36)	46.42	3.75(2.4)	13.44(5.63)
musculoskeletal and connective tissue disorders	senile osteoporosis	4	4.8(1.77, 13.03)	4.8(1.77, 13.04)	11.56	2.22(0.92)	4.65(2.02)
investigations	skin test negative	4	5.27(1.94, 14.35)	5.27(1.94, 14.32)	13.26	2.35(1.05)	5.09(2.2)
investigations	chemotherapeutic drug level above therapeutic	4	10.21(3.68, 28.33)	10.21(3.68, 28.29)	30.61	3.25(1.92)	9.48(4.04)
musculoskeletal and connective tissue disorders	intervertebral disc annular tear	4	5.21(1.92, 14.19)	5.21(1.92, 14.16)	13.05	2.33(1.04)	5.04(2.18)
infections and infestations	anal candidiasis	4	12.62(4.51, 35.37)	12.62(4.47, 35.66)	38.73	3.53(2.19)	11.52(4.86)
endocrine disorders	primary hypoparathyroidism	4	22.84(7.84, 66.54)	22.84(7.77, 67.12)	70.17	4.27(2.89)	19.35(7.91)
infections and infestations	bacterial abdominal infection	4	5.45(2, 14.85)	5.45(2.01, 14.81)	13.91	2.39(1.1)	5.26(2.27)
investigations	ph urine abnormal	4	14.99(5.3, 42.39)	14.99(5.3, 42.36)	46.42	3.75(2.4)	13.44(5.63)
infections and infestations	campylobacter colitis	4	10.66(3.83, 29.64)	10.66(3.85, 29.54)	32.15	3.3(1.98)	9.87(4.2)
congenital, familial and genetic disorders	cerebral atrophy congenital	4	12.62(4.51, 35.37)	12.62(4.47, 35.66)	38.73	3.53(2.19)	11.52(4.86)
respiratory, thoracic and mediastinal disorders	hyperoxia	4	16.54(5.81, 47.05)	16.54(5.85, 46.74)	51.32	3.87(2.52)	14.66(6.11)
vascular disorders	arterial stiffness	4	22.84(7.84, 66.54)	22.84(7.77, 67.12)	70.17	4.27(2.89)	19.35(7.91)
investigations	fev1/fvc ratio abnormal	4	20.86(7.21, 60.31)	20.86(7.24, 60.11)	64.41	4.16(2.79)	17.91(7.37)
investigations	peak expiratory flow rate abnormal	4	6.95(2.54, 19.05)	6.95(2.56, 18.88)	19.27	2.73(1.42)	6.63(2.85)
gastrointestinal disorders	ectopic gastric mucosa	4	39.97(12.89, 123.94)	39.97(12.82, 124.58)	113.99	4.92(3.48)	30.23(11.73)
investigations	antineutrophil cytoplasmic antibody	4	8.42(3.05, 23.19)	8.42(3.04, 23.33)	24.42	2.99(1.67)	7.93(3.39)
eye disorders	eyelid myoclonus	4	7.16(2.61, 19.63)	7.16(2.64, 19.46)	20	2.77(1.46)	6.81(2.93)
nervous system disorders	clinically isolated syndrome	4	6.66(2.43, 18.23)	6.66(2.45, 18.1)	18.24	2.67(1.36)	6.36(2.74)
nervous system disorders	neuroglycopenia	4	5.92(2.17, 16.16)	5.92(2.18, 16.09)	15.59	2.51(1.21)	5.69(2.46)
nervous system disorders	ascending flaccid paralysis	4	68.53(20.06, 234.09)	68.52(19.93, 235.55)	169.37	5.46(3.95)	43.97(15.73)
respiratory, thoracic and mediastinal disorders	brief resolved unexplained event	4	7.74(2.81, 21.27)	7.74(2.79, 21.45)	22.04	2.87(1.56)	7.33(3.14)
general disorders and administration site conditions	idiopathic environmental intolerance	4	15.47(5.46, 43.84)	15.47(5.47, 43.72)	47.96	3.79(2.44)	13.82(5.78)
hepatobiliary disorders	neonatal cholestasis	3	5.8(1.82, 18.48)	5.8(1.82, 18.44)	11.37	2.48(1.02)	5.58(2.12)
injury, poisoning and procedural complications	intoxication by breast feeding	3	89.94(20.13, 401.86)	89.94(20.28, 398.91)	150.77	5.7(3.96)	51.82(14.81)
renal and urinary disorders	reflux nephropathy	3	5.8(1.82, 18.48)	5.8(1.82, 18.44)	11.37	2.48(1.02)	5.58(2.12)
investigations	bile output abnormal	3	6.92(2.16, 22.15)	6.92(2.18, 22)	14.36	2.72(1.26)	6.6(2.49)
gastrointestinal disorders	lymphangiectasia intestinal	3	11.24(3.44, 36.71)	11.24(3.47, 36.43)	25.59	3.37(1.88)	10.36(3.85)
investigations	oesophagoscopy	3	44.97(11.93, 169.51)	44.97(11.86, 170.51)	93.8	5.04(3.41)	32.98(10.86)
investigations	blood cannabinoids	3	13.84(4.19, 45.72)	13.84(4.19, 45.75)	32.03	3.64(2.14)	12.51(4.6)
skin and subcutaneous tissue disorders	urticaria vesiculosa	3	11.61(3.55, 37.96)	11.6(3.58, 37.6)	26.51	3.42(1.92)	10.67(3.96)
endocrine disorders	gastrin secretion disorder	3	35.98(9.9, 130.72)	35.98(9.87, 131.18)	78.47	4.8(3.2)	27.9(9.48)
nervous system disorders	spinal meningeal cyst	3	7.2(2.24, 23.07)	7.2(2.27, 22.88)	15.1	2.77(1.31)	6.84(2.58)
infections and infestations	cholera	3	13.32(4.04, 43.92)	13.32(4.03, 44.03)	30.78	3.6(2.09)	12.09(4.46)
injury, poisoning and procedural complications	traumatic arthropathy	3	12.85(3.91, 42.26)	12.85(3.89, 42.48)	29.61	3.55(2.05)	11.7(4.32)
renal and urinary disorders	sterile pyuria	3	7.99(2.48, 25.73)	7.99(2.46, 25.9)	17.21	2.92(1.45)	7.56(2.84)
investigations	urine potassium decreased	3	8.57(2.65, 27.64)	8.57(2.64, 27.78)	18.71	3.01(1.54)	8.06(3.03)
gastrointestinal disorders	salivary gland cyst	3	8.37(2.6, 26.97)	8.37(2.58, 27.13)	18.19	2.98(1.51)	7.89(2.96)
eye disorders	acquired epiblepharon	3	359.76(37.42, 3458.69)	359.75(37.77, 3426.89)	268.32	6.5(4.61)	90.69(13.65)
respiratory, thoracic and mediastinal disorders	oropharyngeal scar	3	17.99(5.35, 60.53)	17.99(5.34, 60.64)	41.85	3.98(2.45)	15.77(5.71)
gastrointestinal disorders	gastrointestinal wall abnormal	3	18.93(5.6, 63.99)	18.93(5.62, 63.81)	44.01	4.04(2.51)	16.49(5.95)
musculoskeletal and connective tissue disorders	osteodystrophy	3	9.22(2.85, 29.85)	9.22(2.84, 29.89)	20.43	3.11(1.63)	8.64(3.23)
congenital, familial and genetic disorders	poland's syndrome	3	13.84(4.19, 45.72)	13.84(4.19, 45.75)	32.03	3.64(2.14)	12.51(4.6)
musculoskeletal and connective tissue disorders	infantile back arching	3	6.31(1.98, 20.15)	6.31(1.99, 20.06)	12.74	2.6(1.14)	6.05(2.29)
renal and urinary disorders	diabetic end stage renal disease	3	7.65(2.38, 24.59)	7.65(2.36, 24.8)	16.31	2.86(1.39)	7.26(2.73)
nervous system disorders	retinal migraine	3	5.8(1.82, 18.48)	5.8(1.82, 18.44)	11.37	2.48(1.02)	5.58(2.12)
skin and subcutaneous tissue disorders	aquagenic pruritus	3	5.53(1.74, 17.61)	5.53(1.74, 17.58)	10.65	2.42(0.96)	5.33(2.03)
eye disorders	corneal pigmentation	3	7.49(2.33, 24.06)	7.49(2.31, 24.28)	15.89	2.83(1.36)	7.11(2.68)
injury, poisoning and procedural complications	fascial rupture	3	8.77(2.72, 28.34)	8.77(2.71, 28.43)	19.26	3.04(1.57)	8.24(3.09)
gastrointestinal disorders	aortoenteric fistula	3	7.99(2.48, 25.73)	7.99(2.46, 25.9)	17.21	2.92(1.45)	7.56(2.84)
nervous system disorders	stiff leg syndrome	3	6.54(2.05, 20.91)	6.54(2.06, 20.79)	13.35	2.64(1.18)	6.25(2.37)
injury, poisoning and procedural complications	traumatic ulcer	3	6.66(2.08, 21.31)	6.66(2.1, 21.17)	13.68	2.67(1.21)	6.36(2.41)
blood and lymphatic system disorders	splenic calcification	3	5.53(1.74, 17.61)	5.53(1.74, 17.58)	10.65	2.42(0.96)	5.33(2.03)
investigations	somatosensory evoked potentials abnormal	3	7.99(2.48, 25.73)	7.99(2.46, 25.9)	17.21	2.92(1.45)	7.56(2.84)
musculoskeletal and connective tissue disorders	osteorrhagia	3	5.62(1.77, 17.89)	5.62(1.77, 17.86)	10.89	2.44(0.98)	5.41(2.05)
respiratory, thoracic and mediastinal disorders	occupational asthma	3	7.65(2.38, 24.59)	7.65(2.36, 24.8)	16.31	2.86(1.39)	7.26(2.73)
renal and urinary disorders	ureteric compression	3	5.53(1.74, 17.61)	5.53(1.74, 17.58)	10.65	2.42(0.96)	5.33(2.03)
investigations	urine calcium decreased	3	5.8(1.82, 18.48)	5.8(1.82, 18.44)	11.37	2.48(1.02)	5.58(2.12)
musculoskeletal and connective tissue disorders	lumbar flexion syndrome	3	89.94(20.13, 401.86)	89.94(20.28, 398.91)	150.77	5.7(3.96)	51.82(14.81)
neoplasms benign, malignant and unspecified (incl cysts and polyps)	gastric neuroendocrine carcinoma	3	32.71(9.12, 117.23)	32.7(9.15, 116.91)	72.45	4.7(3.1)	25.91(8.9)
investigations	salmonella test positive	3	6.42(2.01, 20.52)	6.42(2.02, 20.41)	13.04	2.62(1.16)	6.15(2.33)
skin and subcutaneous tissue disorders	lichen nitidus	3	14.99(4.51, 49.78)	14.99(4.53, 49.55)	34.82	3.75(2.24)	13.44(4.92)
